# Supplementary material for: Discovery and Evaluation of Novel Sulfonamide Derivatives Targeting Aromatase in ER+ Breast Cancer
Source: Pharmaceuticals (Basel). 2025 Aug 15;18(8):1206. doi: 10.3390/ph18081206 (PMC12389619; doi:10.3390/ph18081206)
Supplement: Supplementary file 1 [file pharmaceuticals-18-01206-s001.zip]

Archive with 1 entries (1 files):
- pharmaceuticals-3789404-supplementary.pdf
